# Supplementary material for: Rice koji reduced body weight gain, fat accumulation, and blood glucose level in high-fat diet-induced obese mice
Source: PeerJ. 2014 Aug 26;2:e540. doi: 10.7717/peerj.540 (PMC4157231; doi:10.7717/peerj.540)
Supplement: Supplemental Information 1 — Raw data for all figures and tables. [file peerj-02-540-s001.zip]

Archive with 9 entries (9 files):
- RawData/CA_raw_data.xls
- RawData/Fig1_raw_140730.xls
- RawData/Fig2_raw_data.xls
- RawData/Fig3A_raw_data.ppt
- RawData/Fig3B_raw_data.xls
- RawData/Fig4_raw_data.xlsx
- RawData/Glc_raw_data.xls
- RawData/raw_data_all.xls
- RawData/Table1_raw_data.pdf
