# Supplementary material for: Rice koji reduced body weight gain, fat accumulation, and blood glucose level in high-fat diet-induced obese mice
Source: PeerJ. 2014 Aug 26;2:e540. doi: 10.7717/peerj.540 (PMC4157231; doi:10.7717/peerj.540)
Supplement: Supplemental Information 1 — Raw data for all figures and tables. [file peerj-02-540-s001.zip › RawData/CA_raw_data.xls]

## Sheet: Citric acid
sample	peak area	peak area-1019.3	diluted factor	mmol/100g rice koji	mg/100g rice koji	g/100g rice koji
white koji	421827	3.4423	5	17.2115	3306.74	3.30674
yellow koji	62030	0.499081	1	0.499081	95.8855	0.0958855
CE-2	253422	2.06471	1	2.06471	396.681	0.396681
red koji	67198	0.541357	1	0.541357	104.008	0.104008
steamed rice	2837	0.0148692	1	0.0148692	2.85673	0.00285673
