# Supplementary material for: Rice koji reduced body weight gain, fat accumulation, and blood glucose level in high-fat diet-induced obese mice
Source: PeerJ. 2014 Aug 26;2:e540. doi: 10.7717/peerj.540 (PMC4157231; doi:10.7717/peerj.540)
Supplement: Supplemental Information 1 — Raw data for all figures and tables. [file peerj-02-540-s001.zip › RawData/Fig1_raw_140730.xls]

## Sheet: Fig. 1
		sample no.	average	SE	95% confidence interval		minimum	maximum
					lower	upper						Fasn	ACACa	ACACb	CPT2	ACADvl	ACADl	ACADm	PPARα
Fasn	HFD-rice	12	0.563656	0.0605578	0.430369	0.696943	0.252655	0.925327			HFD-rice	0.563656	0.687996	0.133423	1.09252	0.993356	1.2536	0.782557	0.693843
	HFD-W	12	0.563794	0.0595724	0.432676	0.694912	0.205668	0.858644			HFD-W	0.563794	0.570326	0.138675	1.04337	1.03785	1.42999	0.785351	0.715623
	HFD-Y	9	0.568598	0.115205	0.302935	0.834261	0.198266	1.29656			HFD-Y	0.568598	0.753063	0.240084	1.18298	1.20387	1.59655	0.849144	0.761984
	HFD-R	12	0.442776	0.0560229	0.31947	0.566081	0.0875495	0.731535			HFD-R	0.442776	0.745148	0.205866	1.05042	1.06336	1.23379	0.790861	0.516356
	CE-rice	11	0.595362	0.0674135	0.445155	0.745568	0.30145	0.964646			CE-rice	0.595362	0.843828	0.315887	1.14634	1.11077	1.2861	0.759524	0.684867
ACACalpha	HFD-rice	12	0.687996	0.0394879	0.601084	0.774908	0.510992	0.964633				0.0605578	0.0394879	0.0213536	0.0670396	0.0653516	0.0686555	0.0416445	0.0499645
	HFD-W	13	0.570326	0.0685063	0.421064	0.719589	0	0.795431				0.0595724	0.0685063	0.0193275	0.0774869	0.0685874	0.167258	0.0634533	0.0512525
	HFD-Y	9	0.753063	0.119215	0.478152	1.02797	0	1.14231				0.115205	0.119215	0.0953708	0.108432	0.0794512	0.241942	0.0798605	0.0600686
	HFD-R	12	0.745148	0.104933	0.514193	0.976103	0	1.52945				0.0560229	0.104933	0.0623177	0.0835143	0.0719724	0.10252	0.0663633	0.0679325
	CE-rice	11	0.843828	0.0681624	0.691953	0.995704	0.533267	1.32711				0.0674135	0.0681624	0.0485251	0.0960745	0.0753913	0.0868625	0.0624254	0.0543062
Acacb	HFD-rice	12	0.133423	0.0213536	0.0864242	0.180422	0.0239459	0.247537
	HFD-W	12	0.138675	0.0193275	0.0961356	0.181215	0.0153586	0.225516
	HFD-Y	9	0.240084	0.0953708	0.0201585	0.460009	0.0226365	0.956553
	HFD-R	12	0.205866	0.0623177	0.0687061	0.343027	0.00511042	0.666662
	CE-rice	11	0.315887	0.0485251	0.207766	0.424008	0.081351	0.618463
CPT2	HFD-rice	12	1.09252	0.0670396	0.944963	1.24007	0.809009	1.50576
	HFD-W	13	1.04337	0.0774869	0.874538	1.2122	0.656677	1.44701
	HFD-Y	9	1.18298	0.108432	0.932936	1.43302	0.757963	1.74063
	HFD-R	12	1.05042	0.0835143	0.866611	1.23424	0.636255	1.41839
	CE-rice	11	1.14634	0.0960745	0.932275	1.36041	0.461574	1.60778
ACADvl	HFD-rice	12	0.993356	0.0653516	0.849518	1.13719	0.57045	1.36659
	HFD-W	13	1.03785	0.0685874	0.888413	1.18729	0.656403	1.36527
	HFD-Y	9	1.20387	0.0794512	1.02066	1.38709	0.85714	1.55963
	HFD-R	12	1.06336	0.0719724	0.904952	1.22177	0.686631	1.41255
	CE-rice	11	1.11077	0.0753913	0.942785	1.27875	0.712106	1.52446
ACADl	HFD-rice	12	1.2536	0.0686555	1.10249	1.40471	0.859191	1.58221
	HFD-W	13	1.42999	0.167258	1.06556	1.79441	0.759669	3.14319
	HFD-Y	9	1.59655	0.241942	1.03863	2.15447	0.853891	3.21315
	HFD-R	12	1.23379	0.10252	1.00815	1.45944	0.872897	2.19905
	CE-rice	11	1.2861	0.0868625	1.09256	1.47964	0.831037	1.77062
ACADm	HFD-rice	12	0.782557	0.0416445	0.690898	0.874216	0.529506	0.993469
	HFD-W	13	0.785351	0.0634533	0.647098	0.923604	0.503959	1.26774
	HFD-Y	9	0.849144	0.0798605	0.664986	1.0333	0.483781	1.28189
	HFD-R	12	0.790861	0.0663633	0.644797	0.936926	0.492723	1.30873
	CE-rice	11	0.759524	0.0624254	0.620432	0.898617	0.440949	1.16186
PPARalpha	HFD-rice	12	0.693843	0.0499645	0.583872	0.803814	0.406954	1.00048
	HFD-W	12	0.715623	0.0512525	0.602817	0.828429	0.500997	0.997863
	HFD-Y	9	0.761984	0.0600686	0.623466	0.900503	0.405824	0.999304
	HFD-R	12	0.516356	0.0679325	0.366838	0.665875	0.102122	0.754216
	CE-rice	11	0.684867	0.0543062	0.563865	0.805869	0.463765	1.05741
