# Supplementary material for: Rice koji reduced body weight gain, fat accumulation, and blood glucose level in high-fat diet-induced obese mice
Source: PeerJ. 2014 Aug 26;2:e540. doi: 10.7717/peerj.540 (PMC4157231; doi:10.7717/peerj.540)
Supplement: Supplemental Information 1 — Raw data for all figures and tables. [file peerj-02-540-s001.zip › RawData/Fig2_raw_data.xls]

## Sheet: Sheet1
	11.17		L6 cell+2-NBDG
	Fluorescence		control	2-NBDG	C (1:1000)	W (1:5000)	R (1:5000)	W (1:3000)	R (1:3000)	W (1:1000)	R (1:1000)	Insulin10-7M
		1	200.71	2746.21	2322.55	2788.81	2948	3988.98	3928.41	4745.45	4712.77	4988.8
		2	199.35	2688.56	2947.84	2899.22	3511.8	4011.37	4791.4	4288.71	4445.54	4675.94
		3	198.22	2544.86	2984.39	3471.82	3145.42	4140.5	4081.72	3988.85	5003.3	4588.46
		4	171.87	2771.52	2195.22	3146.47	2966.49	3881.76	3781.11	4198.82	4550.7	4837.28
		5	200.38	2588.77	2677.97	2908.33	2680.63	3798.33	3984.29	3875.75	3897.91	4511.15
		6	157.96	2775.36	2896.88	3166.12	2557.19	4147.92	3876.9	4288.84	4435.92	5043.28
		7	222.77	2681.43	2381.9	3788.02	3140.85	4184.89	3894.65	4880.68	4863.33	4128.94
		8	264.2	2000.21	2981.58	3232.65	3767.96	3164.83	4124.24	4739.93	4772.42	4553.87
		9	227.91	2551.27	2660.07	2511.4	3577.87	4665.61	4087.73	4582.37	4411.11	4184.45
		10	287.18	2783.98	2343.59	3155.27	2899.6	3984.42	3922.21	4878.88	4674.74	3879.19
		11	291.94	2777.83	2444.85	2927.76	2887.17	3722.85	4011.33	4562.32	4390.18	4899.94
		12	213.5	2878.11	3014.58	3048.11	3042.28	3634.29	3588.84	4343.1	3975.62	5131.5
		13
		meam	219.666	2649.01	2654.28	3087	3093.77	3943.81	4006.07	4447.81	4511.13	4618.57
		SD	42.1864	228.693	305.54	328.837	362.768	362.337	287.695	335.719	330.419	393.395
		SE	11.7004	63.428	84.7416	91.2031	100.614	100.494	79.7922	93.1118	91.6417	109.108
		P-value			0.962238	0.00297082	0.00403702	3.50724e-09	1.58606e-10	3.05781e-12	1.29265e-12	3.17559e-12
