# Supplementary material for: Rice koji reduced body weight gain, fat accumulation, and blood glucose level in high-fat diet-induced obese mice
Source: PeerJ. 2014 Aug 26;2:e540. doi: 10.7717/peerj.540 (PMC4157231; doi:10.7717/peerj.540)
Supplement: Supplemental Information 1 — Raw data for all figures and tables. [file peerj-02-540-s001.zip › RawData/Fig3B_raw_data.xls]

## Sheet: Sheet1
				Control	White coji	Red coji
			Glut4	3562	4682	4877			0.344321	0.453594	0.475527
				3421	4447	4981			0.323774	0.424373	0.461974
				2465	3691	5097			0.197992	0.310821	0.41666
				2711	4889	4297			0.271725	0.445183	0.385485
				2354	4331	4417			0.152481	0.291258	0.281912
			Actin	10345	10322	10256		mean	0.258059	0.385046	0.404311
				10566	10479	10782		SD	0.0817025	0.0777295	0.0772739
				12450	11875	12233		SE	0.0333549	0.0317329	0.0315469
				9977	10982	11147
				15438	14870	15668
