# Supplementary material for: Rice koji reduced body weight gain, fat accumulation, and blood glucose level in high-fat diet-induced obese mice
Source: PeerJ. 2014 Aug 26;2:e540. doi: 10.7717/peerj.540 (PMC4157231; doi:10.7717/peerj.540)
Supplement: Supplemental Information 1 — Raw data for all figures and tables. [file peerj-02-540-s001.zip › RawData/Fig4_raw_data.xlsx]

## Sheet: Sheet1
			Lane No.
			1	2	3	4			concentration
	Intensity	Monacolin K	2035.74	2993.28	6462.54	4661.25		Monacolin K (μM)	0.02	0.2	2	20
		actin	2923.6	2780.3	3205.01	2189.94		monascin (μM)	0.1	0.2	0.3	0.4
	ratio	Monacolin K/Actin	0.696313	1.0766	2.01639	2.12848		CA (mM)	0.06	0.3	1.5	7.5
	Intensity	monascin	783.184	6110.37	5072.02	6414.52
		Actin	4870	3626	5263	5773
	ratio	monascin/Actin	0.160818	1.68515	0.963713	1.11112
	Intensity	CA	1626.45	3974.74	3929.33	5383.35
		Actin	1173.7	3165.06	4122.89	5117.55
	ratio	CA/actin	1.38575	1.25582	0.953051	1.05194
