# Supplementary material for: Rice koji reduced body weight gain, fat accumulation, and blood glucose level in high-fat diet-induced obese mice
Source: PeerJ. 2014 Aug 26;2:e540. doi: 10.7717/peerj.540 (PMC4157231; doi:10.7717/peerj.540)
Supplement: Supplemental Information 1 — Raw data for all figures and tables. [file peerj-02-540-s001.zip › RawData/Glc_raw_data.xls]

## Sheet: Data
手順
					y=428.81-1.9445
各麹粉末1gをとる		No	A505	Glc(mg/dL)	Glc(mg/dL)		Glc(mg/dL)	A505_1
蒸留水10mlを加える		std1	0.131	50			10	0.017
3時間静置し、たまにボルテックス		std2	0.452	200			50	0.114
上清を２ｍｌとる		std3	0.953	400			200	0.442
遠心		std4	1.164	500			500	1.151
								A505_1	A505_2	average	dilution factor	Glc(mg/dL)	Glc(mg/dL)	ug/粉末1g	ug/粉末100g	mg/粉末100g	g/粉末100g
上清5uLを分析に用いる		蒸米	0.029		10.491		steamed rice	0.015	0.021	0.018	1	11.1896		1118.96	111896	111.896	0.111896
		白麹	2.683		1148.55		white koji	0.418	0.435	0.4265	10	188.05	1880.5	188050	1.8805e+07	18805	18.805
		黄麹	2.737		1171.71		yellow koji	0.455	0.455	0.455	10	200.389	2003.89	200389	2.00389e+07	20038.9	20.0389
		紅麹	2.635		1127.97		red koji	0.335	0.34	0.3375	10	149.517	1495.17	149517	1.49517e+07	14951.7	14.9517
		CE-2	0.158		65.8075		CE-2	0.08	0.086	0.083	1	39.3314		3933.14	393314	393.314	0.393314
