# Supplementary material for: Rice koji reduced body weight gain, fat accumulation, and blood glucose level in high-fat diet-induced obese mice
Source: PeerJ. 2014 Aug 26;2:e540. doi: 10.7717/peerj.540 (PMC4157231; doi:10.7717/peerj.540)
Supplement: Supplemental Information 1 — Raw data for all figures and tables. [file peerj-02-540-s001.zip › RawData/raw_data_all.xls]

## Sheet: Sheet1
		Fasn	PPARalpha	Acacb	food intake (g/day)	weight gain (g)	temp (C)	blood sugar	insulin (ng/ml)	HOMA	initial body weight (g)	Feed efficiency	TG (mg/dl)	TC (mg/dl)	HDL (mg/dl)	liver (g)	mascle (g)	AdipoE (g)	AdipoV (g)	BAT (g)	TotalAdipo (g)	Adiponectine (μg/ml)	leptin (ng/ml)
1	HFD-rice	0.35	0.58	0.02	2.55	8.3	34.2	198	0.98	0.43	20.47	11.62	73.5	110.97	88.24	1.34	0.07	1.61	0.27	0.13	1.88	19.52	21.6
2	HFD-rice	0.77	0.85	0.2	2.68	8.21	37.1	212	1.59	0.75	21.94	10.94	69.47	132.09	84.56	1.12	0.14	1.15	0.64	0.11	1.79	16.37	13.45
3	HFD-rice	0.25	0.72	0.05	2.78	10.63	36.2	223	1.6	0.79	22.1	13.66	61.43	134.73	102.36	1.09	0.1	1.52	0.98	0.15	2.5	17.3	22.51
4	HFD-rice	0.49	0.72	0.15	3.37	9.97	36.4	201	1.57	0.7	22.7	10.57	59.32	108.24	62.24	1.2	0.12	1.63	0.96	0.11	2.59	-	19.56
5	HFD-rice	0.35	0.71	0.1	2.81	8.06	34.5	178	0.94	0.37	22.74	10.24	77.27	103.05	82.72	1.16	0.07	1.02	0.77	0.1	1.79	17.78	10.85
6	HFD-rice	0.79	1	0.25	2.47	6.46	34.7	180	0.8	0.32	23.72	9.34	68.51	90.72	90.08	0.91	0.12	0.98	0.61	0.15	1.59	17.68	9.29
7	HFD-rice	0.56	0.67	0.11	2.37	5.65	36.6	232	1.43	0.74	19.43	8.51	62.67	146.17	100.52	0.93	0.1	1.26	0.38	0.07	1.64	18.13	11.94
8	HFD-rice	0.56	0.55	0.18	3.82	6.63	35.6	185	1.06	0.43	21.17	6.2	80.51	116.1	62.24	1.18	0.11	1.06	0.5	0.08	1.56	3.82	6.63
9	HFD-rice	0.46	0.62	0.05	2.5	9.13	34.4	201	1.22	0.55	20.87	13.04	142.99	85.44	83.95	1.14	0.13	1.36	0.48	0.08	1.84	20.72	19.98
10	HFD-rice	0.78	0.55	0.14	3.7	9.51	36.3	174	1.35	0.52	20.7	9.18	100.85	151.31	74.73	1.27	0.11	1.31	0.49	0.08	1.8	-	5.63
11	HFD-rice	0.47	0.41	0.1	2.89	9.13	35	210	1.34	0.63	21.09	11.28	112.32	154.09	102.36	1.12	0.11	1.92	0.51	0.13	2.43	19.57	19.48
12	HFD-rice	0.93	0.95	0.24	3.32	9.1	36.6	193	1.97	0.84	20.25	9.79	72.03	124.34	73.84	1.19	0.11	1.54	0.58	0.1	2.12	-	5.51
1	HFD-W	0.61	0.76	0.19	2.58	8.91	33.8	218	1.64	0.79	21.82	12.33	79.66	114.98	59.27	1.16	0.08	1.39	0.96	0.11	2.35	-	22.23
2	HFD-W	0.57	0.92	0.23	2.57	8.38	34.6	178	0.99	0.39	22.68	11.65	62.67	132.09	117.7	1.08	0.14	1.56	0.82	0.12	2.38	17.2	3.7
3	HFD-W	0.21	0.56	0.02	2.46	6.91	34.9	162	0.69	0.25	22.81	10.03	94.79	111.85	87.02	1.06	0.1	0.92	0.69	0.1	1.61	16.15	15.36
4	HFD-W	0.62	0.95	0.22	2.51	8.78	36.5	182	1.12	0.45	23.58	12.49	81.65	115.37	96.22	1.19	0.11	1.35	0.76	0.13	2.11	15.5	7.45
5	HFD-W	0.34	0.54	0.15	2.35	5.18	36.3	163	0.84	0.3	19.32	7.87	72.89	93.36	104.81	1.03	0.09	0.73	0.3	0.09	1.03	16.21	4.55
6	HFD-W	0.76	0.73	0.12	2.16	5.86	35.7	156	0.88	0.3	20.22	9.69	75.42	128.84	69.38	1.06	0.13	0.75	0.36	0.07	1.11	-	6.47
7	HFD-W	0.3	0.5	0.04	2.36	5.85	34.9	186	0.85	0.35	21.15	8.85	99.18	134.73	90.08	1.12	0.11	0.86	0.33	0.05	1.19	15.4	7.5
8	HFD-W	0.86	0.84	0.2	2.24	5.04	35.1	162	0.96	0.34	20.17	8.04	180.96	140.01	95.61	1.01	0.11	0.91	0.35	0.05	1.26	16.84	5.89
9	HFD-W	0.82	0.58	0.14	2.41	5.65	34.9	162	1.02	0.37	22.11	8.37	84.57	142.65	103.59	1.02	0.11	1.01	0.26	0.04	1.27	16.36	2.81
10	HFD-W	0.47	0.54	0.08	2.43	5.89	35.5	189	1.26	0.53	21.02	8.66	67.8	123.22	75.03	1.03	0.13	0.94	0.41	0.06	1.35	-	3.7
11	HFD-W	0.52	1	0.16	2.87	8.18	36.1	201	1.39	0.62	20.61	10.18	80.19	141.77	94.38	1.18	0.11	1.37	0.43	0.13	1.8	16.52	4.1
12	HFD-W	0.69	0.67	0.12	2.18	4.59	35.3	183	0.59	0.24	20.66	7.52	72.89	131.21	74.13	0.95	0.14	0.64	0.29	0.05	0.93	14.2	14.49
1	HFD-Y	-	-	-	4.18	5.5	36.9	218	1.12	0.54	21.04	4.7	93.22	111.99	61.94	1.02	0.09	0.69	0.4	0.14	1.09	-	-
2	HFD-Y	0.68	0.93	0.28	2.55	8.65	36.5	228	1.37	0.7	21.7	12.11	67.46	125.93	93.77	1.13	0.09	1.41	0.9	0.1	2.31	16.97	19.71
3	HFD-Y	0.25	0.67	0.05	2.82	6.83	36.3	194	0.96	0.41	22.37	8.65	53.38	116.25	92.54	1.09	0.12	0.96	0.74	0.14	1.7	16.73	9.85
4	HFD-Y	0.26	0.71	0.18	2.85	8.84	34.4	159	1.23	0.44	22.84	11.08	81.65	131.21	107.88	1.2	0.06	1.35	0.82	0.16	2.17	14.11	2.63
5	HFD-Y	0.43	0.79	0.11	2.7	6.25	36.7	195	0.68	0.29	23.52	8.27	84.57	108.33	101.13	1.15	0.07	0.93	0.67	0.13	1.6	14.67	0.85
6	HFD-Y	-	-	-	4.22	6.64	35.6	202	1.5	0.67	19.98	5.62	75.42	118.73	67.89	1.15	0.13	0.93	0.19	0.08	1.12	-	-
7	HFD-Y	-	-	-	3.23	5.26	35.7	180	0		19.62	5.82	75.42	135.58	61.35	1.04	0.13	0.98	0.37	0.07	1.35	-	-
8	HFD-Y	0.66	0.94	0.2	2.58	7.69	35.3	199	0.99	0.44	22.05	10.65	164.89	150.57	102.97	1.13	0.12	1.16	0.22	0.11	1.38	18.85	16.26
9	HFD-Y	1.3	1	0.3	3.22	6.88	34.8	209	1.7	0.79	20.79	7.63	92.37	118.73	60.46	1.08	0.12	1.03	0.47	0.07	1.5	-	8.75
10	HFD-Y	0.55	0.74	0.06	2.75	7.66	36.1	203	2.01	0.91	19.98	9.95	91.87	132.09	91.31	1.34	0.1	1.33	0.5	0.04	1.83	17	18.46
11	HFD-Y	0.8	0.69	0.96	3.84	6.57	36.6	197	1.44	0.63	21.24	6.11	89.83	99.63	59.36	1.21	0.13	1.03	0.5	0.1	1.53	-	3.86
12	HFD-Y	0.2	0.41	0.02	2.63	4.86	35	195	0.47	0.2	20.75	6.6	75.81	128.57	84.56	1.02	0.1	0.62	0.25	0.05	0.87	13.05	2.2
1	HFD-R	0.38	0.1	0.67	2.3	5.57	35.5	189	0		21.08	8.65	43.33	102.17	77.2	0.96	0.09	0.61	0.24	0.13	0.85	9.23	-
2	HFD-R	0.53	0.15	0.62	1.7	4.11	34.5	187	0		21.35	8.63	55.39	103.05	74.74	1.09	0.08	0.64	0.26	0.08	0.9	12.72	-
3	HFD-R	0.33	0.75	0.06	2.79	7.45	34.7	193	1.02	0.44	22.49	9.54	29.08	118.01	90.7	1.19	0.12	1.09	0.77	0.09	1.86	16.73	15.51
4	HFD-R	0.6	0.73	0.27	2.46	7.26	34.4	181	0.8	0.32	22.56	10.54	77.27	115.37	88.24	1.09	0.11	0.88	0.67	0.12	1.55	13.35	12.22
5	HFD-R	0.23	0.59	0.09	3.04	6.25	34.6	175	0.83	0.32	23.19	7.34	10.09	81.04	92.54	1.23	0.08	0.71	0.46	0.13	1.17	13.52	3.4
6	HFD-R	0.54	0.73	0.1	2.37	8.07	35.8	173	1.3	0.5	20	12.16	77.27	147.05	82.72	1.18	0.09	1.13	0.36	0.12	1.49	17.35	13.88
7	HFD-R	0.67	0.68	0.11	3.89	6.67	35.5	169	0.83	0.31	19.72	6.12	106.78	133.33	73.25	1	0.12	1.07	0.42	0.07	1.49	-	9.43
8	HFD-R	0.73	0.57	0.2	3.35	5.94	35.1	164	2.43	0.88	21.17	6.33	41.53	98.88	55.1	1.05	0.11	0.73	0.34	0.06	1.07	-	3.08
9	HFD-R	0.31	0.57	0.08	2.86	7.48	34.7	186	1.13	0.47	20.59	9.34	180.96	147.05	82.72	1.17	0.08	1.1	0.33	0.09	1.43	18.13	12.91
10	HFD-R	0.34	0.44	0.13	2.75	7.26	35.6	156	1.24	0.43	20.96	9.43	84.57	147.93	91.31	1.15	0.12	1.23	0.53	0.12	1.76	18.45	13.22
11	HFD-R	0.57	0.66	0.14	2.68	8.25	35.7	175	0.89	0.34	22.84	10.99	69.97	156.73	102.36	1.22	0.1	1.4	0.44	0.16	1.84	19.1	17.05
12	HFD-R	0.09	0.22	0.01	3.04	6.57	35.4	172	0.62	0.24	21.92	7.72	88.95	123.29	84.56	1.01	0.1	0.83	0.36	0.04	1.19	14.26	4
1	CE-rice	0.38	0.84	0.21	5.54	5.63	37	139	1.09	0.34	21.12	3.63	61.43	47.6	43.44	1.02	0.13	0.45	0.25	0.08	0.7	21.38	1.45
2	CE-rice	0.3	0.54	0.22	8.97	3.5	35	161	0.37	0.13	21.31	1.39	67.46	58.16	56.33	1.11	0.11	0.35	0.13	0.24	0.48	16.32	1.08
3	CE-rice	0.62	0.61	0.38	8.53	3.9	35.5	190	0.34	0.14	22.49	1.63	78.73	56.4	50.19	1.18	0.12	0.42	0.25	0.09	0.67	6.68	-
4	CE-rice	0.96	1.06	0.62	9.55	4.27	33.8	98	0.4	0.09	22.96	1.6	91.87	68.72	45.28	1.13	0.09	0.44	0.29	0.09	0.73	15.85	1.34
5	CE-rice	-	-	-	10.69	4.33	36.8	138	0.27	0.08	23.02	1.45	122.54	49.36	56.94	1.13	0.11	0.3	0.1	0.09	0.4	13.48	-
6	CE-rice	0.73	0.65	0.3	4.9	3.3	35.9	148	0.29	0.1	19.74	2.41	116.7	63.44	51.42	1.21	0.11	0.32	0.22	0.07	0.54	18.75	0.67
7	CE-rice	0.75	0.64	0.26	8	3.28	35.5	162	0.43	0.16	19.79	1.46	115.24	62.56	50.81	1.23	0.13	0.42	0.3	0.06	0.72	18.38	1.5
8	CE-rice	0.77	0.46	0.22	5.21	2.84	34.7	149	0.22	0.07	20.42	1.95	169.28	66.96	48.97	1.13	0.1	0.27	0.24	0.09	0.51	18.18	0.39
9	CE-rice	0.31	0.63	0.08	3.85	2.23	34.4	152	0.62	0.21	20.89	2.07	90.68	55.81	24.47	1.12	0.13	0.23	0.16	0.05	0.39	-	0.55
10	CE-rice	0.75	0.56	0.52	5.33	2.31	35.6	111	0.35	0.09	21.83	1.55	102.1	68.72	51.42	1.14	0.12	0.25	0.01	0.04	0.26	13.42	0.57
11	CE-rice	0.62	0.61	0.47	4.72	2.6	35.8	175	0.28	0.11	20.36	1.97	78.73	81.92	53.88	1.17	0.1	0.29	0.16	0.04	0.45	14.79	0.61
12	CE-rice	0.36	0.93	0.21	5.11	2.97	35.5	144	0.14	0.04	21.7	2.08	80.19	68.72	55.1	1.11	0.12	0.29	0.19	0.05	0.48	13.73	0.61

## Sheet: Fig. 1
		average			SD			SE
		FASN	PPAR	ACACb	FASN	PPAR	ACACb	FASN	PPAR	ACACb
	HFD-rice	0.4659	0.7226	0.1421	0.23107	0.21196	0.07364	0.07702	0.07065	0.02455
	HFD-W	0.5367	0.6592	0.1365	0.22775	0.16964	0.06897	0.07592	0.05655	0.02299
	HFD-Y	0.5337	0.6979	0.2272	0.26815	0.14483	0.26535	0.08938	0.04828	0.08845
	HFD-R	0.4421	0.5866	0.1234	0.18434	0.09215	0.05255	0.06145	0.03072	0.01752
	CE-rice	0.6155	0.7084	0.3343	0.22379	0.19033	0.15621	0.0746	0.06344	0.05207
